# Supplementary material for: Branched-Chain Amino Acids in Parkinson’s Disease: Molecular Mechanisms and Therapeutic Potential
Source: Int J Mol Sci. 2025 Jul 21;26(14):6992. doi: 10.3390/ijms26146992 (PMC12295359; doi:10.3390/ijms26146992)
Supplement: Supplementary file 1 [file ijms-26-06992-s001.zip]

Archive with 1 entries (1 files):
- ijms-3728258-supplementary.pdf
